# Supplementary material for: Spectroscopic and Thermal Characterization of Extra Virgin Olive Oil Adulterated with Edible Oils
Source: Foods. 2022 Apr 29;11(9):1304. doi: 10.3390/foods11091304 (PMC9100626; doi:10.3390/foods11091304)
Supplement: Supplementary file 1 [file foods-11-01304-s001.zip]

Archive with 1 entries (1 files):
- foods-1705543-supplementary.pdf
